# Supplementary material for: Deciphering the Genetic Basis of Allelopathy in japonica Rice Cultivated in Temperate Regions Using a Genome-Wide Association Study
Source: Rice (N Y). 2024 Mar 26;17:22. doi: 10.1186/s12284-024-00701-3 (PMC10965883; doi:10.1186/s12284-024-00701-3)
Supplement: Supplementary file 7 — Additional file 7. Table S1: List of cultivars included in the analysis with their country of origin, inhibition percentage of barnyardgrass root inhibition. Membership to K groups defined by STRUCTURE is indicated. [file 12284_2024_701_MOESM7_ESM.xlsx]

## Sheet: Hoja1
Suppl Table 1.- List of cultivars included in the analysis with their country of origin, inhibition percentage of barnyardgrass root inhibition. Membership to K groups defined by STRUCTURE is indicated.
				Inferred clusters				Leading SNP peak
Number	Accession	Origin	% Inhibition	K1	K2	K3	K4	chr02:22671912	chr02:24870799	chr03:22755757	chr05:1843023
1	Adriano	France	5.78963	0	0	0	1	G	T	T	T
2	Agami	Egypt	0	0.096	0.795	0	0.109	N	T	A	C
3	Akihikari	Korea	17.6983	0.008	0.992	0	0	G	T	A	C
4	Albufera	Spain	-0.370956	0.066	0.86	0	0.074	G	T	A	C
5	Apolo	Italy	0	0.013	0.028	0.103	0.856	G	T	T	N
6	Arpa	Italy	14.7586	0.011	0.988	0	0.001	N	T	A	T
7	Arroz da Terra	Portugal	46.2407	0.132	0.867	0	0	T	C	A	T
8	Arsenal	Italy	1.69997	0.008	0.323	0	0.669	G	T	T	T
9	Bahia	Spain	6.30484	0.001	0.999	0	0	G	T	A	T
10	Baixet	Spain	5.12626	0.005	0.995	0	0	G	T	A	C
11	Bendret	Spain	-1.07253	0.02	0.967	0.013	0	G	T	A	C
12	Benisants	Spain	16.3244	0.027	0.963	0.009	0.001	G	N	A	T
13	Bomba	Spain	4.77418	0.152	0.632	0	0.216	N	N	A	C
14	Calmochi-101	USA	10.5541	0.023	0.977	0	0	G	T	A	C
15	Campino	Portugal	-4.68128	0.084	0.324	0	0.592	T	T	T	T
16	Carmen	Spain	-4.54059	0.03	0.042	0	0.928	N	T	A	C
17	Carnice precoce	Italy	16.9541	0.025	0.745	0	0.23	T	C	A	C
18	Cesare	Italy	10.8203	0.003	0.349	0	0.648	T	T	A	N
19	CNA-6159	Brasil	18.4112	0.011	0	0.76	0.229	T	C	A	T
20	Cormorán	Spain	0.723427	0.004	0.024	0	0.972	N	T	N	T
21	CT-13432	Colombia	23.4192	0.099	0	0.901	0	T	C	A	C
22	CT-18	Colombia	27.2477	0.018	0.61	0	0.372	T	C	A	C
23	Drago	Italy	18.6012	0.033	0.823	0	0.145	T	C	A	T
24	Ducato	Italy	-2.44727	0.014	0.986	0	0	G	T	A	C
25	Eridano	Italy	20.1266	0.014	0.986	0	0	G	T	A	C
26	Fado	Spain	0	0.02	0.767	0	0.212	T	T	A	T
27	Fonsa	Spain	20.8995	0.016	0.984	0	0	G	T	A	N
28	Gavina	Spain	41.8988	0.003	0.693	0	0.304	G	T	A	T
29	Gema	Puerto Rico	29.0833	0.031	0.76	0	0.208	T	N	A	T
30	Gigante Vercelli	Italy	35.8838	0.012	0.85	0	0.138	T	C	A	T
31	Giovanni Marchetti	Italy	25.9465	0.008	0.839	0	0.152	T	C	A	T
32	Gladio	Italy	12.741	0.001	0.2	0	0.799	G	T	A	T
33	Gleva	Spain	-0.959558	0.005	0.995	0	0	G	T	A	C
34	Guadiamar	Spain	-8.5594	0.001	0.999	0	0	G	T	A	C
35	Habataki	Japan	12.4352	0.03	0.044	0.925	0	T	C	A	C
36	Harra	Australia	30.4163	0.003	0.994	0	0.003	G	T	A	C
37	Hidalgo	Spain	0.834503	0.006	0.069	0	0.924	G	T	A	T
38	Hwayoung	Korea	5.10474	0.087	0.912	0	0	G	T	A	C
39	IR-58	Philippines	15.6386	0.094	0	0.906	0	T	N	A	C
40	Irat 289	French Guiana	14.1202	0.044	0.505	0	0.45	T	C	T	T
41	Irat 307	French Guiana	13.278	0.138	0.265	0.004	0.593	T	T	N	C
42	Irat 320	French Guiana	10.135	0.066	0.269	0	0.665	T	N	T	T
43	Irat 350	French Guiana	9.08428	0.125	0.244	0	0.631	T	T	T	C
44	Jsendra	Spain	-1.99519	0.004	0.996	0	0	G	T	A	T
45	Kalao	France	12.5082	0.001	0	0	0.999	G	T	T	T
46	Kinmaze	Japan	-17.4036	0.01	0.99	0	0	G	T	A	C
47	Koshihikari	Japan	-30.37	0.021	0.961	0.018	0	G	T	A	C
48	L-202	USA	-2.12134	0.007	0	0	0.993	G	T	T	T
49	Leda	Spain	10.242	0.007	0.987	0	0.006	N	T	N	C
50	Lemont	USA	8.02181	0.01	0.001	0	0.989	T	T	A	T
51	Litchikiang	China	12.8115	0.163	0.837	0	0	G	T	A	C
52	Italica Livorno	Italy	6.41195	0.075	0.925	0	0	T	C	N	C
53	Loto	Italy	-7.00909	0.003	0.89	0	0.107	N	C	A	T
54	M-201	USA	8.80845	0.021	0.834	0.123	0.022	G	T	A	C
55	M-202	USA	12.1862	0.014	0.98	0	0.006	G	T	A	N
56	Marisma	Spain	9.08286	0.002	0.998	0	0	G	T	A	C
57	Marjal	Spain	9.66992	0.008	0.992	0	0	G	T	A	N
58	Moroberekan	Guinea	4.56261	0.003	0.997	0	0	G	N	A	C
59	Nano	Italy	-9.20102	0.035	0.601	0	0.364	T	T	T	C
60	Nipponbare	Japan	-50.4454	0.006	0.994	0	0	G	T	A	C
62	Nuevo Maratelli	Italy	25.5623	0.001	0.867	0	0.132	N	C	A	T
63	Opale	Italy	26.7381	0.017	0.981	0	0.002	T	C	A	T
64	Pavlovsky	Russia	32.0429	0.049	0.941	0	0.01	T	C	A	T
65	Pegonil	Spain	-5.58576	0.01	0.99	0	0	G	N	A	C
66	PUITA	Argentina	19.155	0.026	0	0.974	0.001	N	C	A	C
67	Puntal	Spain	23.1254	0	0.117	0	0.883	G	T	A	C
68	Ricastello	Spain	38.1173	0.004	0.682	0	0.314	G	N	A	T
69	Rivera	Spain	20.5782	0.002	0.997	0	0.001	G	T	A	C
70	Romolo	Italy	32.9389	0.019	0.66	0	0.321	T	C	A	T
71	Sarcet	Spain	34.8327	0.014	0.986	0	0	G	T	A	T
72	Savio	Italy	26.9987	0.007	0.734	0	0.259	T	C	A	T
73	Senia	Spain	47.7379	0.001	0.999	0	0	G	T	A	T
74	Sequial	Spain	28.5001	0.002	0.998	0	0	G	T	A	C
75	SIS R215	Italy	24.8536	0.001	0.26	0	0.738	G	T	A	T
76	Sivert	Spain	5.6946	0.008	0.978	0.013	0	G	T	A	T
77	Tainung 67	Taiwan	-2.14262	0.02	0.964	0.016	0	G	T	A	C
78	Ullal	Spain	8.92156	0.004	0.996	0	0	G	T	N	C
79	Urano	Italy	8.97116	0.004	0.217	0	0.779	T	T	A	N
80	Venere	Italy	23.03	0.073	0.818	0.002	0.108	G	T	A	T
81	Zhonghua 15	China	2.12027	0.042	0.85	0.108	0	G	T	A	C
82	Benlloch	Spain	-17.5628	0.009	0.991	0	0	G	T	A	C
83	Colusa	Spain	-22.4745	0.004	0.996	0	0	G	N	N	C
84	Insen x Tremesino	Spain	-2.18883	0.09	0.887	0	0.023	G	T	A	C
85	Tebre	Spain	6.43608	0.001	0.999	0	0	G	T	A	C
86	Argila	Spain	-8.76228	0.006	0.994	0	0	G	N	A	N
87	Copsemar-7	Spain	23.572	0.011	0.989	0	0	G	T	A	C
88	Olesa	Spain	5.40739	0	0.222	0	0.778	G	T	A	T
90	Albada	Spain	12.8182	0.007	0.988	0	0.005	T	C	A	C
91	Betis	Spain	15.2263	0.014	0.855	0	0.131	T	T	A	T
92	Clot	Spain	-10.1726	0.001	0.998	0	0	N	T	A	C
93	Jucar	Spain	34.2007	0.004	0.971	0	0.025	T	C	A	T
94	Mareny	Spain	31.5502	0.005	0.994	0	0.001	T	C	A	C
95	Niva	Spain	25.8208	0.006	0.993	0	0	G	T	A	T
96	Balilla	Italy	18.6849	0.019	0.981	0	0	G	T	A	C
97	Colina	Spain	-12.0758	0.01	0.99	0	0	G	T	A	C
98	Bombón	Spain	-28.9134	0.091	0.801	0	0.108	G	T	T	C
99	Liso	Spain	-26.2274	0.008	0.991	0	0	G	T	A	C
100	Sollana	Spain	-6.67663	0.057	0.943	0	0	G	T	A	C
101	Dosel	Spain	25.0518	0.004	0.952	0	0.044	T	C	A	T
102	Clavel	Spain	-16.835	0.001	0.115	0	0.884	G	N	N	C
103	Susi	Spain	-9.1749	0	0.114	0	0.886	G	T	T	C
104	Montsianell	Spain	4.62198	0.001	0.999	0	0	G	T	A	T
105	Carnaroli	Italy	31.3053	0.023	0.827	0	0.15	T	C	A	C
106	Icaro	Italy	3.60313	0.141	0.369	0	0.49	K	Y	A	T
107	Deneb	Italy	-12.8049	0.007	0.985	0	0.008	G	T	A	C
108	Fragrance	Italy	25.5942	0.182	0.059	0.361	0.399	T	C	A	T
109	Giano	Italy	18.0503	0.023	0.458	0.044	0.476	T	C	A	T
110	Poseidone	Italy	11.3697	0.013	0.903	0	0.084	T	C	A	C
111	Genio	Italy	18.9253	0.019	0.774	0	0.208	T	C	A	N
112	Maratelli	Italy	38.72	0.003	0.96	0	0.036	T	C	A	T
113	Lido	Italy	35.6177	0.003	0.945	0	0.052	T	C	A	T
114	Antares	Italy	44.4942	0	0.64	0	0.36	T	C	A	T
115	Cerere	Italy	3.32912	0.014	0.985	0	0	G	T	A	C
116	Giglio	Italy	-0.313072	0.083	0.259	0.06	0.598	G	T	T	T
117	Millin	Australia	-0.522286	0.029	0.971	0	0	G	T	A	C
118	Langhi	Australia	26.3815	0.004	0.406	0	0.59	G	T	A	C
119	Kyeema	Australia	25.5894	0.004	0.186	0	0.81	G	T	A	C
120	Illabong	Australia	30.0823	0.002	0.998	0	0	G	T	A	C
121	Amaroo	Australia	16.0506	0.001	0.999	0	0	G	T	A	C
122	M-101	USA	11.5945	0.008	0.992	0	0	G	T	A	C
123	M-103	USA	23.7406	0.006	0.994	0	0	G	T	A	C
124	M-203	USA	20.4897	0.01	0.962	0	0.028	G	T	A	C
125	M-205	USA	11.4468	0.013	0.964	0.023	0	G	T	A	C
126	M-206	USA	31.9011	0.015	0.942	0.02	0.023	G	T	A	C
127	M-208	USA	23.6719	0.028	0.903	0.002	0.067	G	T	A	C
128	L-203	USA	1.21414	0.006	0.017	0.01	0.967	G	T	A	T
129	L-206	USA	16.5018	0.006	0.034	0.019	0.941	G	T	T	T
130	Calmati-202	USA	12.5243	0.104	0	0.176	0.721	T	C	N	C
131	S-101	USA	16.1693	0.059	0.84	0.047	0.054	G	T	A	C
132	Newbonnet	USA	23.5905	0.037	0.02	0.001	0.942	T	T	A	T
133	Bluebonnet	USA	25.3153	0.005	0	0	0.994	T	T	A	T
134	Calbelle	USA	32.4339	0.017	0.163	0	0.82	G	T	A	T
135	Tebonnet	USA	31.0396	0.011	0.098	0	0.891	T	T	A	T
136	Labelle	USA	30.9902	0.022	0.025	0	0.953	T	T	A	T
137	Maybelle	USA	35.5575	0.008	0.001	0	0.991	T	T	A	T
138	Mars	USA	29.4136	0.013	0.486	0	0.501	T	T	A	T
139	Northrose	USA	44.0293	0.004	0.738	0	0.258	T	T	A	T
140	Nova 66	USA	32.7636	0.016	0.614	0	0.37	T	T	A	T
141	Katy	USA	48.4041	0.031	0.035	0.073	0.861	N	T	A	T
142	A-301	USA	39.03	0.012	0.003	0.215	0.771	T	N	N	T
143	Ganao	France	50.367	0.012	0.835	0	0.153	T	C	A	T
144	Adret	France	20.3518	0.001	0.108	0	0.891	G	T	N	T
145	Matusaska	Japan	-9.57188	0	0.999	0	0	G	T	A	C
146	YR 71011	Australia	-0.235417	0.004	0.389	0	0.607	G	T	A	C
147	Capataz	Spain	-0.986184	0.019	0.906	0	0.074	G	T	A	C
148	Frances	Spain	-8.14782	0.008	0.992	0	0	G	T	A	C
149	Fuzisaka	Japan	11.3806	0.01	0.989	0	0	N	T	A	C
150	Mangetsumochi	Japan	-15.647	0.028	0.972	0	0	G	T	A	C
151	Precoz-6	Italy	27.1994	0.009	0.991	0	0	T	C	N	N
152	Sigikari	Japan	7.79843	0.004	0.996	0	0	G	T	A	N
153	Centa A-6	El Salvador	-4.10523	0.007	0.051	0	0.942	T	N	N	T
154	Lady Wright	USA	40.8295	0.015	0.839	0	0.145	T	C	A	T
155	Daekwanbyeo	Korea	13.1388	0.02	0.98	0	0	G	T	A	C
156	Giza 181	Egypt	20.9605	0.004	0.001	0.991	0.004	T	T	A	C
157	Giza 178	Egypt	-2.05378	0.082	0	0.918	0	T	C	A	C
158	Nam Yang	Korea	21.7614	0.054	0.946	0	0	G	N	A	C
159	Alena	Spain	14.6179	0.002	0	0	0.998	T	T	A	T
160	Copsemar-9	Spain	25.0436	0.041	0.625	0	0.334	T	T	A	C
161	ESTANY	Spain	27.1183	0.001	0.999	0	0	G	T	A	T
162	Gageron	France	33.4512	0.015	0.985	0	0	G	T	A	N
163	Gines	France	24.8652	0.024	0.757	0.02	0.199	T	T	A	C
164	GUADIAGRAN	Spain	21.033	0.009	0.9	0.027	0.064	G	T	A	N
165	GUARA	Spain	26.6758	0.001	0.999	0	0	G	N	A	T
166	HISPAGRAN	Spain	16.5585	0.001	0.999	0	0	G	T	A	C
167	Hispalong	Spain	11.1076	0.004	0.117	0.07	0.809	G	T	A	C
168	HISPAMAR	Spain	11.3578	0.336	0.664	0	0	G	T	A	C
170	Soto	Spain	35.2972	0.003	0.997	0	0	G	T	A	C
171	Teti	Portugal	17.3106	0.003	0.359	0	0.638	G	T	A	T
172	Regina	Spain	34.2824	0.006	0.728	0	0.266	G	T	A	T
173	Muga	Portugal	2.15243	0.043	0.957	0	0	T	N	A	C
