# Supplementary material for: Deciphering the Genetic Basis of Allelopathy in japonica Rice Cultivated in Temperate Regions Using a Genome-Wide Association Study
Source: Rice (N Y). 2024 Mar 26;17:22. doi: 10.1186/s12284-024-00701-3 (PMC10965883; doi:10.1186/s12284-024-00701-3)
Supplement: Supplementary file 8 — Additional file 8. Table S2: Stem length of barnyardgrass plants co-cultured with different rice varieties. Stem lengths of plants grown in the presence of rice were compared with plants grown without rice and the p-value was calculated. Statistical analysis is shown. [file 12284_2024_701_MOESM8_ESM.xlsx]

## Sheet: Hoja1
Supplementary Table S2.- Stem length of barnyardgrass plants co-cultured with different rice varieties. Stem lengths of plants grown in the presence of rice were compared with plants grown without rice and the p-value was calculated. Statistical analysis is shown.
number	accession	stem length (mm)	p-value
N-1	Adriano	48.67	0.857
N-2	Agami	56.76	0.145		Count	181
N-3	Akihikari	48.17	0.71		Average	51.5647
N-4	Albufera	53.87	0.186		Standard Deviation	6.82854
N-5	Apolo	56.47	0.051		Coefficient of Variation	0.132427
N-6	Arpa	47.79	0.657		Minimum	33.41
N-7	Arroz da Terra	46.43	0.419		Maximum	74.59
N-8	Arsenal	57.98	0.173		Range	41.18
N-9	Bahia	51.58	0.529		Standardised Bias	1.8201
N-10	Baixet	48.42	0.743		Standardised Kurtosis	2.2769
N-11	Bendret	51.65	0.632
N-12	Benisants	46.56	0.438
N-13	Bomba	49.05	0.93
N-14	Calmochi-101	36.49	nd
N-15	Campino	33.41	nd
N-16	Carmen	33.91	nd
N-17	Carnice precoce	47.23	0.482
N-18	Cesare	52.05	0.488
N-19	CNA-6159	57.77	0.035
N-20	Cormorán	57.46	0.008
N-21	CT-13432	60.45	0.042
N-22	CT-18	56.55	0.063
N-23	Drago	54.74	0.164
N-24	Ducato	61.44	0.011
N-25	Eridano	52.27	0.005
N-26	Fado	54.21	nd
N-27	Fonsa	52.01	0.002
N-28	Gavina	45.3	0.514
N-29	Gema	53.26	0.008
N-30	Gigante Vercelli	42.35	0.606
N-31	Giovanni Marchetti	43.76	0.983
N-32	Gladio	48.96	0.045
N-33	Gleva	49.06	0.046
N-34	Guadiamar	47	0.263
N-35	Habataki	53.97	0.001
N-36	Harra	54.47	0
N-37	Hidalgo	58.8	0
N-38	Hwayoung	50.15	0.076
N-39	IR-58	47.71	0.285
N-40	Irat 289	53.5	0.006
N-41	Irat 307	47.87	0.311
N-42	Irat 320	52.09	0.024
N-43	Irat 350	54.46	0.013
N-44	Jsendra	44.98	0.756
N-45	Kalao	47.47	0.161
N-46	Kinmaze	51.2	0.038
N-47	koshihikari	55.52	0.001
N-48	L-202	51.73	0.021
N-49	Leda	51.7	0.002
N-50	Lemont	53.59	0
N-51	Litchikiang	46.41	0.081
N-52	Italica Livorno	50.79	0
N-53	Loto	53.98	0.001
N-54	M-201	57.26	0
N-55	M-202	51.95	0
N-56	Marisma	54.04	0
N-57	Marjal	52.47	0
N-58	Moroberekan	55.29	0
N-59	Nano	50.84	0.004
N-60	Nipponbare	45.74	0.127
N-61	unknown	55.18	0
N-62	Nuevo Maratelli	54.19	0
N-63	Opale	55.92	0
N-64	Pavlovsky	54.46	0
N-65	Pegonil	55.32	0
N-66	PUITA	61.91	0
N-67	Puntal	51.14	0
N-68	Ricastello	49.08	0.006
N-69	Rivera	51.55	0
N-70	Romolo	51.97	0
N-71	Sarcet	56.08	0
N-72	Savio	61.4	0
N-73	Senia	40.66	0.002
N-74	Sequial	47.03	0.604
N-75	SIS R215	51.72	0.476
N-76	Sivert	54.84	0.057
N-77	Tainung 67	51.46	0.483
N-78	Ullal	47.73	0.667
N-79	Urano	44.78	0.189
N-80	Venere	58.69	0.006
N-81	Zhonghua 15	48.37	0.762
N-82	Benlloch	48.88	0.924
N-83	Colusa	49.92	0.793
N-84	Insen x Tremesino	46.62	0.361
N-85	Tebre	42.38	0.066
N-86	Argila	48.17	0.753
N-87	Copsemar-7	45.53	0.131
N-88	Olesa	50.2	0.811
N-89	Sole CL	51.91	0.438
N-90	Albada	46.26	0.255
N-91	Betis	44.06	0.195
N-92	Clot	51.31	0.534
N-93	Jucar	52.04	0.35
N-94	Mareny	42.74	0.05
N-95	Niva	42.88	0.011
N-96	Balilla	52.64	0.136
N-97	Colina	55.31	0.002
N-98	Bombón	48.79	0.037
N-99	Liso	44.54	0.161
N-100	Sollana	60.63	0
N-101	Dosel	49.91	0.053
N-102	Clavel	54.8	0.002
N-103	Susi	50.57	0.04
N-104	Montsianell	42.49	0.424
N-105	Carnaroli	45.53	0.187
N-106	Icaro	44.53	0.302
N-107	Deneb	49.44	0.024
N-108	Fragrance	49.19	0.035
N-109	Giano	43.39	0.318
N-110	Poseidone	52.92	0.001
N-111	Genio	51.44	0.007
N-112	Maratelli	47.95	0.024
N-113	Lido	49.76	0.023
N-114	Antares	48.04	0.039
N-115	Cerere	53.45	0.005
N-116	Giglio	54.45	0.001
N-117	Millin	47.47	0.083
N-118	Langhi	49.56	0.029
N-119	Kyeema	55.58	0.003
N-120	Illabong	43.84	0.154
N-121	Amaroo	53.38	0.021
N-122	M-101	43.8	nd
N-123	M-103	56.52	0.024
N-124	M-203	41	0.816
N-125	M-205	53.05	0.013
N-126	M-206	54.68	0.016
N-127	M-208	46.49	0.223
N-128	L-203	41.95	0.983
N-129	L-206	54.76	0.018
N-130	Calmati-202	52.88	0.017
N-131	S-101	40.58	0.753
N-132	Newbonnet	51.5	0.061
N-133	Bluebonnet	55.96	0.004
N-134	Calbelle	45.36	0.435
N-135	Tebonnet	37.44	0.325
N-136	Labelle	55.57	0.011
N-137	Maybelle	48.26	0.156
N-138	Mars	50.23	0.061
N-139	Northrose	40.63	0.777
N-140	Nova 66	38.66	0.404
N-141	Katy	43.47	0.642
N-142	A-301	40.53	0.771
N-143	Ganao	39.87	0.539
N-144	Adret	45.29	0.435
N-145	Matusaska	48.44	0.843
N-146	YR 71011	57.53	0.022
N-147	Capataz	43.4	0.39
N-148	Frances	56.87	0.069
N-149	Fuzisaka	43.25	0.147
N-150	Mangetsumochi	49.52	0.648
N-151	Precoz-6	58.85	0.013
N-152	Sigikari	55.16	0.034
N-153	Centa A-6	55.99	0.035
N-154	Lady Wright	59.26	0.002
N-155	Daekwanbyeo	49.72	0.685
N-156	Giza 181	54.64	0.107
N-157	Giza 178	54.48	0.057
N-158	Nam Yang	55.3	0.025
N-160	Copsemar-9	54.55	0.141
N-161	ESTANY	50.72	0.518
N-162	Gageron	58.15	0.009
N-163	Gines	61.16	0.001
N-164	GUADIAGRAN	54.96	0.131
N-165	GUARA	52.89	0.32
N-166	HISPAGRAN	53.32	0.138
N-167	Hispalong	56.17	0.105
N-168	HISPAMAR	51.91	0.217
N-169	SIRIO	67.3	0
N-170	SOTO	66.6	0
N-171	Teti	53.22	0.102
N-172	REGINA	64.93	0
N-173	Bomba 586	69.55	0
N-174	JSxCesare DH	69.47	nd
N-175	Fonsa	62.69	0.001
N-176	Alena	66.61	0
N-177	Lido	74.59	0
N-178	Loto	69.65	0
N-179	Giza 181	64.98	0
N-180	Irat 307	62.41	0
N-181	Muga	63.66	0
Echinochloa	no rice	45.79
