# Supplementary material for: Deciphering the Genetic Basis of Allelopathy in japonica Rice Cultivated in Temperate Regions Using a Genome-Wide Association Study
Source: Rice (N Y). 2024 Mar 26;17:22. doi: 10.1186/s12284-024-00701-3 (PMC10965883; doi:10.1186/s12284-024-00701-3)
Supplement: Supplementary file 9 — Additional file 9. Table S3: Mean Fst values obtained for each structure group. [file 12284_2024_701_MOESM9_ESM.xlsx]

## Sheet: Hoja1
Supplementary Table S3.- Mean Fst values obtained for each structure group.
	mean value
Fst_1	0.0080
Fst_2	0.7189
Fst_3	0.5681
Fst_4	0.7101
