# Supplementary material for: Deciphering the Genetic Basis of Allelopathy in japonica Rice Cultivated in Temperate Regions Using a Genome-Wide Association Study
Source: Rice (N Y). 2024 Mar 26;17:22. doi: 10.1186/s12284-024-00701-3 (PMC10965883; doi:10.1186/s12284-024-00701-3)
Supplement: Supplementary file 10 — Additional file 10. Table S4: List of SNPs significantly associated with the barnyardgrass root growth inhibition. [file 12284_2024_701_MOESM10_ESM.xlsx]

## Sheet: relevant
			MLM			GLM
loci	Chr	Pos	p-value	number of associated markers	interval	p-value	number of markers	interval
QTL-1	2	22671912				5.694e-06	1
QTL-2	2	24870799				9.7142e-07	2	64115
QTL-3	3	22755757	7.71139e-05	1		2.101e-07	1
QTL-4	4	21850604	1.4507e-05	1		1.8765e-06	1
QTL-5	5	1843023	2.80391e-05	16	141090	2.6922e-07	20	194608

## Sheet: MLM
Chr	Pos	p-value		number of markers	interval
3	22755757	7.71139e-05		1			-log10(P) = 3.95, P≤ 1.122018e-04.
4	21850604	1.4507e-05		1
5	1840349	3.32052e-05		16	141090
5	1843015	5.12917e-05
5	1843023	2.80391e-05
5	1846070	4.58533e-05
5	1857320	0.000118767
5	1860636	9.47211e-05
5	1881798	9.29831e-05
5	1886598	8.93052e-05
5	1904731	8.39333e-05
5	1905516	0.000115506
5	1914216	6.31886e-05
5	1919059	5.60661e-05
5	1923466	5.95837e-05
5	1931963	5.35044e-05
5	1967152	9.20751e-05
5	1981439	7.79472e-05

## Sheet: GLM
Supplementary Table S4. List of SNPs significantly associated with the barnyardgrass root growth inhibition.
Chr	Pos	marker_F	p-value	QTL
2	22671912	13.1027	5.694e-06	qAll-1
2	24842411	26.018	9.9447e-07	qAll-2
2	24870799	15.2444	9.7142e-07	qAll-2
2	24906566		1.169e-05	qAll-2
3	22755757	29.5954	2.101e-07	qAll-3
4	21850604	14.4077	1.8765e-06
5	1786831	13.9788	2.6387e-06	qAll-4
5	1796832	24.3896	2.0281e-06	qAll-4
5	1840349	29.016	2.8095e-07	qAll-4
5	1843015	26.5826	7.9106e-07	qAll-4
5	1843023	29.0215	2.6922e-07	qAll-4
5	1846070	26.0553	9.9098e-07	qAll-4
5	1852744	12.9105	6.8309e-06	qAll-4
5	1857320	25.1468	1.5001e-06	qAll-4
5	1860636	24.5825	1.8819e-06	qAll-4
5	1881798	24.9021	1.6415e-06	qAll-4
5	1886598	25.2747	1.4174e-06	qAll-4
5	1904731	13.9584	2.7579e-06	qAll-4
5	1905516	22.3971	5.1343e-06	qAll-4
5	1914216	27.4843	5.2924e-07	qAll-4
5	1919059	27.0578	6.4232e-07	qAll-4
5	1923245	12.8913	7.0308e-06	qAll-4
5	1923466	25.4293	1.2752e-06	qAll-4
5	1931963	25.0374	1.5746e-06	qAll-4
5	1967152	23.6548	2.867e-06	qAll-4
5	1981439	26.0515	1.0128e-06	qAll-4
