# Supplementary material for: Deciphering the Genetic Basis of Allelopathy in japonica Rice Cultivated in Temperate Regions Using a Genome-Wide Association Study
Source: Rice (N Y). 2024 Mar 26;17:22. doi: 10.1186/s12284-024-00701-3 (PMC10965883; doi:10.1186/s12284-024-00701-3)
Supplement: Supplementary file 11 — Additional file 11. Table S5: List of annotated genes within 150 kb distance interval from the SNP marker peak. [file 12284_2024_701_MOESM11_ESM.xlsx]

## Sheet: Hoja1
Supplementary Table S5. List of annotated genes within 150 kb distance interval from the SNP marker peak.
QTL-1	Locus RAP-DB ID	MSU ID	Description	RAP-DB Gene Symbol Synonym(s)	Oryzabase Gene Symbol Synonym(s)
	Os02g0584700	LOC_Os02g37290	Heavy metal transport/detoxification protein domain containing protein. (Os02t0584700-01)		OsHPP3, OsaHPP03, HPP03
	Os02g0584800	LOC_Os02g37300	Copper metallochaperone heavy metal-associated plant protein, Negative regulation of host immunity, Resistance to rice root-knot nematode (Nipponbare: susceptible) (Os02t0584800-01)	OsHPP04	OsHMP15, HMP15, OsHPP4, OsaHPP04, HPP04
	Os02g0584900	LOC_Os02g37309	Conserved hypothetical protein. (Os02t0584900-01)
	Os02g0585100	LOC_Os02g37320	Similar to ATFP4. (Os02t0585100-00)
	Os02g0585200	LOC_Os02g37330	Cd-binding protein, Metal chaperone, Cadmium detoxification by regulating Cd accumulation (Os02t0585200-01)	OsHIPP16	OsHIPP16, OsaHIP16, HIP16
	Os02g0585566	None	Conserved hypothetical protein. (Os02t0585566-00)
	Os02g0585650	None	Hypothetical gene. (Os02t0585650-01)
	Os02g0585700	LOC_Os02g37360	Quinonprotein alcohol dehydrogenase-like domain containing protein. (Os02t0585700-00)
	Os02g0586000	LOC_Os02g37380	Quinonprotein alcohol dehydrogenase-like domain containing protein. (Os02t0586000-01)
	Os02g0586400	LOC_Os02g37420	Similar to Small GTP-binding protein. (Os02t0586400-01)		OsRab2A2, Rab2B
	Os02g0586500	LOC_Os02g37430	Similar to OSIGBa0124N08.5 protein. (Os02t0586500-01);Similar to Small nuclear ribonucleoprotein Sm D1 (snRNP core protein D1) (Sm-D1) (Sm-D autoantigen). (Os02t0586500-02)
	Os02g0586600	LOC_Os02g37440	Conserved hypothetical protein. (Os02t0586600-00)
	Os02g0586700	LOC_Os02g37450	Conserved hypothetical protein. (Os02t0586700-00)
	Os02g0586800	LOC_Os02g37470	Homolog of fluorescent (FLU) in Arabidopsis thaliana, Tetratricopeptide repeat (TPR)-containing protein (Os02t0586800-01)	OsFLU2	OsFLU2
	Os02g0586900	LOC_Os02g37480	Hypothetical conserved gene. (Os02t0586900-01);Similar to Glycine rich protein (Fragment). (Os02t0586900-02)		OsEnS-40, EnS-40
	Os02g0587000	LOC_Os02g37490	Similar to Glycine rich protein (Fragment). (Os02t0587000-01)
	Os02g0587300	LOC_Os02g37500	Conserved hypothetical protein. (Os02t0587300-00)
	Os02g0587600	LOC_Os02g37520	Conserved hypothetical protein. (Os02t0587600-00)
	Os02g0587800	LOC_Os02g37540	Virulence factor, pectin lyase fold family protein. (Os02t0587800-01)
	Os02g0588250	None	Hypothetical gene. (Os02t0588250-01)
	Os02g0588300	LOC_Os02g37580	Similar to Fimbrin 1 (AtFIM1). (Os02t0588300-01)
	Os02g0588500	LOC_Os02g37590	Hypothetical conserved gene. (Os02t0588500-01);PLC-like phosphodiesterase, TIM beta/alpha-barrel domain domain containing protein. (Os02t0588500-02)
	Os02g0588550	None	Hypothetical gene. (Os02t0588550-00)
	Os02g0588600	LOC_Os02g37600	Conserved hypothetical protein. (Os02t0588600-01)
	Os02g0588700	LOC_Os02g37610	Conserved hypothetical protein. (Os02t0588700-01)
	Os02g0588775	None	Non-protein coding transcript. (Os02t0588775-00)
	Os02g0589000	LOC_Os02g37654	Lecithin:cholesterol acyltransferase family protein. (Os02t0589000-01)
	Os02g0589100	None	Hypothetical conserved gene. (Os02t0589100-00)
	Os02g0589400	LOC_Os02g37690	UDP-glucuronosyl/UDP-glucosyltransferase family protein. (Os02t0589400-01)		UGT
	Os02g0589450	None	Hypothetical protein. (Os02t0589450-00)
	Os02g0589500	None	Hypothetical gene. (Os02t0589500-00)
	Os02g0589600	LOC_Os02g37694	Hypothetical conserved gene. (Os02t0589600-01)
	Os02g0589700	LOC_Os02g37700	Lecithin:cholesterol/phospholipid:diacylglycerol acyltransferase domain containing protein. (Os02t0589700-00)
	Os02g0589900	LOC_Os02g37710,LOC_Os02g37750	Hypothetical conserved gene. (Os02t0589900-00)
	Os02g0590000	LOC_Os02g37760	Lecithin:cholesterol/phospholipid:diacylglycerol acyltransferase domain containing protein. (Os02t0590000-00)
	Os02g0590200	LOC_Os02g37770,LOC_Os02g37780	Lecithin:cholesterol/phospholipid:diacylglycerol acyltransferase domain containing protein. (Os02t0590200-01)
	Os02g0590400	LOC_Os02g37800	Lecithin:cholesterol acyltransferase family protein. (Os02t0590400-01);Lecithin:cholesterol acyltransferase family protein. (Os02t0590400-02);Lecithin:cholesterol acyltransferase family protein. (Os02t0590400-03)
QTL-2	Locus RAP-DB ID	MSU ID	Description	RAP-DB Gene Symbol Synonym(s)	Oryzabase Gene Symbol Synonym(s)
	Os02g0621800	LOC_Os02g40840	Glucose-methanol-choline (GMC) oxidoreductase family protein, Hybrid breakdown (HB) (Os02t0621800-01)	HWH1, hwh1	hwh1
	Os02g0621850	None	Hypothetical gene. (Os02t0621850-01)
	Os02g0622100	LOC_Os02g40860	Casein kinase I, Low temperature tolerance, Root development, Hormone sensitivity (Os02t0622100-01)	HBD2, OsCKI1, CKI, hbd2, CKI1, LTG1, OsCKI1/LTRPK1	OsCKI1, CKI, hbd2, CKI1, LTG1, OsCKI1/LTRPK1, LTRPK1, OsLTRPK1, LSES1, OsLSES1
	Os02g0622150	None	Non-protein coding transcript. (Os02t0622150-00)
	Os02g0622200	LOC_Os02g40870	Phosphatidylinositol N-acetylglucosaminyltransferase family protein. (Os02t0622200-01)
	Os02g0622300	LOC_Os02g40880	Ribosomal protein L14 family protein. (Os02t0622300-00)		OsRPL14, RPL14
	Os02g0622350	None	Similar to Root abundant protein. (Os02t0622350-00)
	Os02g0622400	LOC_Os02g40890	Glycolipid transfer protein, GLTP domain containing protein. (Os02t0622400-01)
	Os02g0622500	LOC_Os02g40900	Conserved hypothetical protein. (Os02t0622500-01)
	Os02g0623300	LOC_Os02g41450	Conserved hypothetical protein. (Os02t0623300-01)		ONAC051, ONAC51
	Os02g0623400	LOC_Os02g41460	Similar to G1-like protein. (Os02t0623400-00)		OsG1L3
	Os02g0623500	LOC_Os02g41470	Lysyl-tRNA synthetase, class II domain containing protein. (Os02t0623500-01);Similar to Lysyl-tRNA synthetase. (Os02t0623500-02)
	Os02g0623550	None	Non-protein coding transcript. (Os02t0623550-00)
	Os02g0623600	LOC_Os02g41480	Similar to OSIGBa0145M07.8 protein. (Os02t0623600-01)		OsWAK12, OsRLCK75, RLCK75
	Os02g0623766	None	Hypothetical protein. (Os02t0623766-00)
	Os02g0623932	LOC_Os02g41500	Similar to WAK80 - OsWAK receptor-like protein kinase. (Os02t0623932-00)		OsWAK13
	Os02g0624100	LOC_Os02g41500	EGF-type aspartate/asparagine hydroxylation site domain containing protein. (Os02t0624100-00)		OsWAK13
	Os02g0624300	LOC_Os02g41510	R2R3-type MYB transcription factor, Negative regulation of cold tolerance, Maintenance of Pi homeostasis (Os02t0624300-01)	OsMYB30, OsMYB5P	OsMYB30, OsMYB5P, MYB5P, OsMYB13a, MYB13a, Os2R_MYB26, 2R_MYB26
	Os02g0624350	None	Hypothetical protein. (Os02t0624350-00)
	Os02g0624400	LOC_Os02g41520	Glycosyl transferase, family 8 protein. (Os02t0624400-01);Similar to predicted protein. (Os02t0624400-02)		OsPGSIP-B1
	Os02g0624700	None	Hypothetical protein. (Os02t0624700-00)
	Os02g0625000	LOC_Os02g41550	Cryptochrome 2, blue light photoreceptor, Promotion of flowering time (Os02t0625000-01);Similar to Cryptochrome 2. (Os02t0625000-02)	OsCRY2, CRY2	OsCRY2
	Os02g0625100	LOC_Os02g41560	Hypothetical conserved gene. (Os02t0625100-00)
	Os02g0625300	LOC_Os02g41580	Similar to PEPC kinase. (Os02t0625300-00)		OsPPCK2, OsPPCK2L, OsPPCK2S
	Os02g0625500	LOC_Os02g41590	Similar to Adenosine kinase-like protein (Fragment). (Os02t0625500-01);Similar to Adenosine kinase-like protein (Fragment). (Os02t0625500-02)
	Os02g0625900	LOC_Os02g41610	Conserved hypothetical protein. (Os02t0625900-01)
	Os02g0626100	LOC_Os02g41630	Similar to Phenylalanine ammonia-lyase. (Os02t0626100-01);Similar to Phenylalanine ammonia-lyase. (Os02t0626100-02);Similar to Phenylalanine ammonia-lyase. (Os02t0626100-03);Non-protein coding transcript. (Os02t0626100-04)	PAL1	OsPAL, Pal1*, Pal1, PAL, Pal_1, PalI, PAL2, OsPAL01, PAL01, OSPAL, CP-1, GP-1, OsPAL1, PAL3, OsPAL3
	Os02g0626200	None	Non-protein coding transcript. (Os02t0626200-01)
	Os02g0626400	LOC_Os02g41650	Phenylalanine ammonia-lyase (EC 4.3.1.5). (Os02t0626400-01);Similar to Phenylalanine ammonia-lyase. (Os02t0626400-02);Similar to Phenylalanine ammonia-lyase. (Os02t0626400-03)	PAL2	OsPAL, OsPAL08, PAL2, GP-28, GP28, PAL08, OsPAL2, OsPAL8, PAL8
	Os02g0626532	None	Hypothetical gene. (Os02t0626532-01)
	Os02g0626600	LOC_Os02g41670	Phenylalanine ammonia-lyase, Salicylic acid biosynthesis (Os02t0626600-01)	PAL3	OsPAL05, PAL05, OsPAL3, PAL5, PAL3, OsPAL2;3, PAL2;3, OsPAL2-1, PAL2-1
	Os02g0627100	LOC_Os02g41680	Phenylalanine ammonia-lyase, Broad spectrum disease resistance (Os02t0627100-01)	OsPAL4	OsPAL1, PAL, OsPAL06, ZB8, pal/zb8, PAL06, rPAL-P5, ZB8PAL, OsPAL, OsPAL2, OsPAL4, PAL4, PAL/ZB8, OsPAL6, PAL6
QTL-3	Locus RAP-DB ID	MSU ID	Description	RAP-DB Gene Symbol Synonym(s)	Oryzabase Gene Symbol Synonym(s)
	Os03g0603800	LOC_Os03g40700	Peptidase A22A, presenilin family protein. (Os03t0603800-01)
	Os03g0604200	LOC_Os03g40720	Similar to UDP-glucose dehydrogenase. (Os03t0604200-01)
	Os03g0604401	None	Similar to CBL-interacting protein kinase 14. (Os03t0604401-00)
	Os03g0604432	None	Hypothetical gene. (Os03t0604432-01)
	Os03g0604500	LOC_Os03g40725	Hypothetical gene. (Os03t0604500-01)
	Os03g0604566	LOC_Os03g40770	Conserved hypothetical protein. (Os03t0604566-01)
	Os03g0604600	LOC_Os03g40780	Myosin-2 heavy chain-like protein (Os03t0604600-01)
	Os03g0604700	None	Hypothetical protein. (Os03t0604700-01)
	Os03g0604950	None	Non-protein coding transcript. (Os03t0604950-00)
	Os03g0605300	LOC_Os03g40830	Similar to Subtilisin-like protease (Fragment). (Os03t0605300-01)		OsSub30
	Os03g0605400	None	Non-protein coding transcript. (Os03t0605400-01)
	Os03g0606100	LOC_Os03g40930	Similar to predicted protein. (Os03t0606100-01)
	Os03g0606200	LOC_Os03g40920	Mitochondrial ATP synthase 6 kDa subunit, Response to salt and osmotic stress (Os03t0606200-01)	RMtATP6	RMtATP6
	Os03g0606333	None	Hypothetical gene. (Os03t0606333-00)
	Os03g0606466	None	Conserved hypothetical protein. (Os03t0606466-01)
	Os03g0606600	None	Hypothetical conserved gene. (Os03t0606600-00)
	Os03g0607100	LOC_Os03g41050	Hypothetical conserved gene. (Os03t0607100-00)
	Os03g0607200	LOC_Os03g41060	Gibberellin regulated protein family protein. (Os03t0607200-01)
	Os03g0607400	LOC_Os03g41064,LOC_Os03g41070	Similar to Metal transporter Nramp6. (Os03t0607400-01)
	Os03g0607500	LOC_Os03g41080	Similar to Seed maturation protein PM23 (Fragment). (Os03t0607500-01)
	Os03g0607600	LOC_Os03g41100	Similar to Cyclin-A3-1. (Os03t0607600-00)		CycA3;1, CycA3;os;1, Orysa;CycA3;1, CYCA2.2
	Os03g0607700	LOC_Os03g41110	Zinc finger, C2H2-like domain containing protein. (Os03t0607700-01)
	Os03g0607800	LOC_Os03g41120	Conserved hypothetical protein. (Os03t0607800-01)
	Os03g0608000	LOC_Os03g41130	Hypothetical protein. (Os03t0608000-01)
	Os03g0608200	None	Non-protein coding transcript. (Os03t0608200-01)
	Os03g0608600	LOC_Os03g41170	Peptidase, trypsin-like serine and cysteine domain containing protein. (Os03t0608600-01)		OsDeg-like 5
QTL-4	Locus RAP-DB ID	MSU ID	Description	RAP-DB Gene Symbol Synonym(s)	Oryzabase Gene Symbol Synonym(s)
	Os05g0129700	LOC_Os05g03884	KNOX (Knotted1-like) class homeobox protein, Regulation of embryogenesis, Regulation of shoot apical meristem (SAM) formation (Os05t0129700-01)	Oskn2, OSH71, Oskn2/OSH71	OsKn2, OsH71, HOS9, OSH71, OSH71/Oskn2
	Os05g0129800	LOC_Os05g03900	DNA-binding WRKY domain containing protein. (Os05t0129800-01)		OsWRKY109
	Os05g0129900	LOC_Os05g03910	Tetratricopeptide-like helical domain containing protein. (Os05t0129900-01);Tetratricopeptide-like helical domain containing protein. (Os05t0129900-02)
	Os05g0130100	LOC_Os05g03920	Hypothetical conserved gene. (Os05t0130100-00)
	Os05g0130200	LOC_Os05g03934	Conserved hypothetical protein. (Os05t0130200-01)
	Os05g0130300	LOC_Os05g03960	Conserved hypothetical protein. (Os05t0130300-01)
	Os05g0130400	LOC_Os05g03972	Protein of unknown function DUF247, plant family protein. (Os05t0130400-01)
	Os05g0130500	None	Hypothetical protein. (Os05t0130500-01)
	Os05g0130600	LOC_Os05g04000	Conserved hypothetical protein. (Os05t0130600-01)
	Os05g0131000	LOC_Os05g04060	Protein of unknown function DUF247, plant family protein. (Os05t0131000-01)
	Os05g0131100	LOC_Os05g04070	Conserved hypothetical protein. (Os05t0131100-01)
	Os05g0131401	LOC_Os05g04090,LOC_Os05g04110	Conserved hypothetical protein. (Os05t0131401-00)
	Os05g0131500	LOC_Os05g04120	Ferroporti-1 domain containing protein. (Os05t0131500-00)
	Os05g0131900	LOC_Os05g04150	Hypothetical conserved gene. (Os05t0131900-01);Conserved hypothetical protein. (Os05t0131900-02)
	Os05g0132000	LOC_Os05g04160	Pentatricopeptide repeat domain containing protein. (Os05t0132000-00)
	Os05g0132100	LOC_Os05g04170	AMP-dependent synthetase and ligase domain containing protein. (Os05t0132100-02);Similar to cDNA clone:001-200-C01, full insert sequence. (Os05t0132100-03);Similar to cDNA clone:001-200-C01, full insert sequence. (Os05t0132100-04)		OsLACS1
	Os05g0132300	None	Hypothetical protein. (Os05t0132300-01)
	Os05g0132400	LOC_Os05g04180	Agenet domain containing protein. (Os05t0132400-01)
	Os05g0132500	LOC_Os05g04190	Protein of unknown function DUF246, plant family protein. (Os05t0132500-01);Similar to auxin-independent growth promoter protein. (Os05t0132500-02)
	Os05g0132601	None	Non-protein coding transcript. (Os05t0132601-00)
	Os05g0132650	None	Trans-acting small interfering RNA precursor, Putative precursor TASiRNA 3-A2 (Os05t0132650-01)	TAS3e, OsTAS3e, TAS3a2	OsTAS3a2, TAS3a2, OsTAS3e, TAS3e
	Os05g0132700	LOC_Os05g04210	Similar to R2R3 Myb-like protein. (Os05t0132700-01)		Os2R_MYB52
	Os05g0132800	LOC_Os05g04215	Conserved hypothetical protein. (Os05t0132800-01)
	Os05g0133100	LOC_Os05g04220	Similar to PII protein (Fragment). (Os05t0133100-01)		OsGlnB
	Os05g0133401	LOC_Os05g04240	Esterase, SGNH hydrolase-type domain containing protein. (Os05t0133401-01)		OsGELP60
	Os05g0133900	LOC_Os05g04330	Similar to Shaggy-related protein kinase eta (EC 2.7.1.-) (ASK-eta) (BRASSINOSTEROID-INSENSITIVE 2) (ULTRACURVATA1). (Os05t0133900-01);Similar to DNA methyl transferase 106. (Os05t0133900-02)		OsDRM3, DRM2-2
	Os05g0134000	LOC_Os05g04340	Similar to Glycogen synthase kinase. (Os05t0134000-01);Glycogen synthase kinase, Non-receptor serine/threonine protein kinase (Os05t0134000-03)	OsSK13	OsSK13/OsGSK6, OsSK13, OsGSK6, SK13
